# Supplementary material for: Differentiating Inhibitors of Closely Related Protein Kinases with Single- or Multi-Target Activity via Explainable Machine Learning and Feature Analysis
Source: Biomolecules. 2022 Apr 8;12(4):557. doi: 10.3390/biom12040557 (PMC9032434; doi:10.3390/biom12040557)
Supplement: Supplementary file 1 [file biomolecules-12-00557-s001.zip]

Archive with 1 entries (1 files):
- biomolecules-1665307-supplementary.pdf
